# Supplementary material for: Cyanobacterial Diversity in Microbial Mats from the Hypersaline Lagoon System of Araruama, Brazil: An In-depth Polyphasic Study
Source: Front Microbiol. 2017 Jun 30;8:1233. doi: 10.3389/fmicb.2017.01233 (PMC5492833; doi:10.3389/fmicb.2017.01233)
Supplement: Supplementary file 13 [file Table2.XLSX]

## Sheet: Ramos et al., Araruama Mats
Supplementary Material		Cyanobacterial diversity in microbial mats from the hypersaline coastal lagoon system of Araruama, Brazil: an in-depth polyphasic approach Vitor Ramos1,2, Raquel Castelo-Branco2, Pedro Leão1, Joana Martins1,2, Sinda Carvalhal-Gomes3, Frederico Sobrinho da Silva3, João Graciano Mendonça Filho3, Vitor Vasconcelos1,2,* 1 Faculty of Sciences, University of Porto, Porto, Portugal 2 Interdisciplinary C…
Sequence details (note: 454-reads clustered at 97% similarity)					(Taxonomic) classification					BLAST searches
Description	acc. nbr	#reads by OTU	% reads by sample site	bp	Phylotype (this study)	RDP	NCBI	SILVA	Greengenes	Best Hit	% ident.	acc. nbr	Local	Habitat/notes	Reference	First identified isolate	% ident.	acc. nbr	Local	Habitat/notes	Reference
DGGE band EB1_01	KT730170	n.a.	n.a.	424	A	Unclassified Cyano.	otu_1358	SubsectionIII;FamilyI;Coleofasciculus;	Microcoleus chthonoplastes; otu_1485	uncultured cyanobacterium	0.99	JN528536	Mexico: Guerrero Negro, Baja California Sur	hypersaline evaporation pond	Harris et al., 2013	Microcoleus chthonoplastes CCY9606	0.99	GQ402022	Germany: St Peter-Ording	renamed to Coleofasciculus sp. (see Siegesmund et al., 2008)	Bolhuis et al., 2010
DGGE band EB1_02	KT730171	n.a.	n.a.	424	A	Unclassified Cyano.	otu_1358	SubsectionIII;FamilyI;Coleofasciculus;	Microcoleus chthonoplastes; otu_1485	uncultured cyanobacterium	0.98	JN534842	Mexico: Guerrero Negro, Baja California Sur	hypersaline evaporation pond	Harris et al., 2013	Microcoleus chthonoplastes CCY9606	0.98	GQ402022	Germany: St Peter-Ording	renamed to Coleofasciculus sp. (see Siegesmund et al., 2008)	Bolhuis et al., 2010
DGGE band EB1_04	KT730172	n.a.	n.a.	425	C	Unclassified Cyano.	otu_1358	Unclassified Cyanobacteria;	Microcoleus chthonoplastes; otu_1485	uncultured Plectonema sp.	0.99	DQ058883	Australia: Shark Bay, Western Australia	hypersaline lagoon, smooth and pustular microbial mats	Allen et al., 2009	Microcoleus sp. SAG 2212	0.94	EF654075	USA: New Mexico	terrestrial, from desert soil	Siegesmund et al., 2008
DGGE band EB1_05	KT730173	n.a.	n.a.	424	AM	GpIV	otu_1336	Unclassified Cyanobacteria;	Leptolyngbya sp.; otu_1509	uncultured cyanobacterium	0.98	EU283316	China: Dongshan Island	subtropical Chinese coast; seawater from mariculture shrimp farm	Wei et al., 2009	Leptolyngbya sp. LEGE 07080	0.97	HM217085	Portugal: Minho river estuary	brackish water, fits in the recently established genus Nodosilinea sp. (see Perkerson III et al., 2011)	Lopes et al., 2012
DGGE band EB1_06	KT730174	n.a.	n.a.	425	AL	GpIV	otu_1351	Unclassified Cyanobacteria;	Halomicronema sp.; otu_1508	Leptolyngbya sp. RS03	0.97	JF518829	Egypt: Hurghada, Red Sea	collected from the SS Thistlegorm shipwreck (14 – 30 m depth)	Thornburg et al., 2011	Leptolyngbya sp. RS03	0.97	JF518829	Egypt: Hurghada, Red Sea	collected from the SS Thistlegorm shipwreck (14 – 30 m, depth)	Thornburg et al., 2011
DGGE band EB1_07	KT730175	n.a.	n.a.	424	AL	GpIV	otu_1362	SubsectionIII;FamilyI;Leptolyngbya;	Halomicronema sp.; otu_1508	Leptolyngbya sp. RS03	0.99	JF518829	Egypt: Hurghada, Red Sea	collected from the SS Thistlegorm shipwreck (14 – 30 m depth)	Thornburg et al., 2011	Leptolyngbya sp. RS03	0.99	JF518829	Egypt: Hurghada, Red Sea	collected from the SS Thistlegorm shipwreck (14 – 30 m, depth)	Thornburg et al., 2011
DGGE band EB1_08	KT730176	n.a.	n.a.	420	A	Unclassified Cyano.	otu_1358	SubsectionIII;FamilyI;Coleofasciculus;	Microcoleus chthonoplastes; otu_1485	uncultured cyanobacterium	0.97	JN528536	Mexico: Guerrero Negro, Baja California Sur	hypersaline evaporation pond	Harris et al., 2013	Microcoleus chthonoplastes CCY9606	0.97	GQ402022	Germany: St Peter-Ording	renamed to Coleofasciculus sp. (see Siegesmund et al., 2008)	Bolhuis et al., 2010
DGGE band EB1_09	KT730177	n.a.	n.a.	423	B	Unclassified Cyano.	otu_1358	SubsectionIII;FamilyI;	Microcoleus chthonoplastes; otu_1485	uncultured cyanobacterium	0.99	JN434668	Mexico: Guerrero Negro, Baja California Sur	hypersaline evaporation pond	Harris et al., 2013	Microcoleus chthonoplastes CCY9605	0.97	GQ402021	Germany: Mellum	renamed to Coleofasciculus sp. (see Siegesmund et al., 2008)	Bolhuis et al., 2010
DGGE band EB2_01	KT730178	n.a.	n.a.	424	J	GpXIII	otu_1360	SubsectionIII;FamilyI;uncultured;	Phormidium sp.; otu_1489	uncultured cyanobacterium	0.99	EU282178	Puerto Rico: Cabo Rojo salterns	Fraternidad hypersaline microbial mat, in dry season	Valle-Molinares et al., unpublished	Phormidium autumnale CCALA 861	0.95	GQ504019	Antarctic: Vega Island	moss and cyanobacteria carpets on the bottom of Esmeralda Lake	Strunecky et al., 2010
DGGE band EB2_02	KT730179	n.a.	n.a.	424	J	GpXIII	otu_1360	SubsectionIII;FamilyI;uncultured;	Phormidium sp.; otu_1489	uncultured cyanobacterium	0.99	JN431713	Mexico: Guerrero Negro, Baja California Sur	hypersaline microbial mat	Harris et al., 2013	Phormidium autumnale SI-SD	0.95	KC900898	Pakistan	rainwater puddle, pH 7, 25 ºC	Ijaz et al., unpublished
DGGE band EB2_03	KT730180	n.a.	n.a.	424	J	GpXIII	otu_1360	SubsectionIII;FamilyI;uncultured;	Phormidium sp.; otu_1489	uncultured cyanobacterium	0.99	JN431713	Mexico: Guerrero Negro, Baja California Sur	hypersaline microbial mat	Harris et al., 2013	Phormidium autumnale SI-SD	0.94	KC900898	Pakistan	rainwater puddle, pH 7, 25 ºC	Ijaz et al., unpublished
DGGE band EB2_04	KT730181	n.a.	n.a.	423	J	GpXIII	otu_1360	SubsectionIII;FamilyI;uncultured;	Phormidium sp.; otu_1489	uncultured cyanobacterium	0.99	JN431713	Mexico: Guerrero Negro, Baja California Sur	hypersaline micobial mat	Harris et al., 2013	Phormidium autumnale CCALA 861	0.94	GQ504019	Antarctic: Vega Island	moss and cyanobacteria carpets on the bottom of Esmeralda Lake	Strunecky et al., 2010
DGGE band EB2_06	KT730182	n.a.	n.a.	424	J	GpXIII	otu_1360	SubsectionIII;FamilyI;uncultured;	Phormidium sp.; otu_1489	uncultured cyanobacterium	0.99	JN431713	Mexico: Guerrero Negro, Baja California Sur	hypersaline microbial mat	Harris et al., 2013	Phormidium autumnale SI-SD	0.95	KC900898	Pakistan	rainwater puddle, pH 7, 25 ºC	Ijaz et al., unpublished
DGGE band EB2_07	KT730183	n.a.	n.a.	424	J	GpXIII	otu_1365	SubsectionIII;FamilyI;uncultured;	Planktothricoides raciborskii; otu_1494	uncultured cyanobacterium	0.99	JN431713	Mexico: Guerrero Negro, Baja California Sur	hypersaline microbial mat	Harris et al., 2013	Phormidium autumnale SI-SD	0.94	KC900898	Pakistan	rainwater puddle, pH 7, 25 ºC	Ijaz et al., unpublished
DGGE band EB2_08	KT730184	n.a.	n.a.	424	J	GpXIII	otu_1365	SubsectionIII;FamilyI;uncultured;	Planktothricoides raciborskii; otu_1494	uncultured cyanobacterium	0.99	JN431713	Mexico: Guerrero Negro, Baja California Sur	hypersaline micobial mat	Harris et al., 2013	Phormidium autumnale CCALA 861	0.95	GQ504019	Antarctic: Vega Island	moss and cyanobacteria carpets on the bottom of Esmeralda Lake	Strunecky et al., 2010
DGGE band EB2_09	KT730185	n.a.	n.a.	424	J	GpXIII	otu_1365	SubsectionIII;FamilyI;uncultured;	Planktothricoides raciborskii; otu_1494	uncultured cyanobacterium	0.99	JN431713	Mexico: Guerrero Negro, Baja California Sur	hypersaline microbial mat	Harris et al., 2013	Phormidium autumnale SI-SD	0.95	KC900898	Pakistan	rainwater puddle, pH 7, 25 ºC	Ijaz et al., unpublished
DGGE band EB2_10	KT730186	n.a.	n.a.	424	J	GpXIII	otu_1365	SubsectionIII;FamilyI;uncultured;	Planktothricoides raciborskii; otu_1494	uncultured cyanobacterium	0.99	JN431713	Mexico: Guerrero Negro, Baja California Sur	hypersaline micobial mat	Harris et al., 2013	Phormidium autumnale CCALA 861	0.95	GQ504019	Antarctic: Vega Island	moss and cyanobacteria carpets on the bottom of Esmeralda Lake	Strunecky et al., 2010
DGGE band EB2_11	KT730187	n.a.	n.a.	424	J	GpXIII	otu_1360	SubsectionIII;FamilyI;uncultured;	Phormidium sp.; otu_1489	uncultured cyanobacterium	0.99	JN431713	Mexico: Baja California Sur	hypersaline micobial mat	Harris et al., 2013	Phormidium autumnale CCALA 861	0.95	GQ504019	Antarctic: Vega Island	moss and cyanobacteria carpets on the bottom of Esmeralda Lake	Strunecky et al., 2010
DGGE band EB2_12	KT730188	n.a.	n.a.	424	J	GpXIII	otu_1365	SubsectionIII;FamilyI;uncultured;	Planktothricoides raciborskii; otu_1494	uncultured cyanobacterium	0.99	JN431713	Mexico: Guerrero Negro, Baja California Sur	hypersaline micobial mat	Harris et al., 2013	Phormidium autumnale CCALA 861	0.95	GQ504019	Antarctic: Vega Island	moss and cyanobacteria carpets on the bottom of Esmeralda Lake	Strunecky et al., 2010
DGGE band EB2_13	KT730189	n.a.	n.a.	424	J	GpXIII	otu_1360	SubsectionIII;FamilyI;uncultured;	Phormidium sp.; otu_1489	uncultured cyanobacterium	0.99	JN431713	Mexico: Guerrero Negro, Baja California Sur	hypersaline micobial mat	Harris et al., 2013	Phormidium autumnale CCALA 861	0.94	GQ504019	Antarctic: Vega Island	moss and cyanobacteria carpets on the bottom of Esmeralda Lake	Strunecky et al., 2010
DGGE band EB2_14	KT730190	n.a.	n.a.	424	J	GpXIII	otu_1360	SubsectionIII;FamilyI;uncultured;	Phormidium sp.; otu_1489	uncultured cyanobacterium	0.99	JN431713	Mexico: Guerrero Negro, Baja California Sur	hypersaline micobial mat	Harris et al., 2013	Phormidium autumnale CCALA 861	0.95	GQ504019	Antarctic: Vega Island	moss and cyanobacteria carpets on the bottom of Esmeralda Lake	Strunecky et al., 2010
DGGE band EB3_01	KT730191	n.a.	n.a.	424	A	Unclassified Cyano.	otu_1358	Unclassified Cyanobacteria;	Microcoleus chthonoplastes; otu_1485	uncultured cyanobacterium	0.95	FN678435	Slovenia: Secovlje saltworks	"petola" microbial mat; salt evaporation pond	Tkavc et al., 2011	Microcoleus chthonoplastes CCY9605	0.95	GQ402021	Germany: Mellum	renamed to Coleofasciculus sp. (see Siegesmund et al., 2008)	Bolhuis et al., 2010
DGGE band EB3_02	KT730192	n.a.	n.a.	423	A	Unclassified Cyano.	otu_1358	SubsectionIII;FamilyI;Coleofasciculus;	Microcoleus chthonoplastes; otu_1485	uncultured cyanobacterium	0.98	JN489220	Mexico: Guerrero Negro, Baja California Sur	hypersaline evaporation pond	Harris et al., 2013	Microcoleus chthonoplastes CCY9606	0.98	GQ402022	Germany: St Peter-Ording	renamed to Coleofasciculus sp. (see Siegesmund et al., 2008)	Bolhuis et al., 2010
DGGE band EB3_03	KT730193	n.a.	n.a.	423	A	Unclassified Cyano.	otu_1375	Unclassified Cyanobacteria;	Symploca sp.; otu_1499	uncultured Microcoleus sp.	0.95	GQ979646	USA: California	surface sediments of a major tidal channel in Tijuana River Estuary	Cummings et al., 2010	Microcoleus chthonoplastes CCY9605	0.95	GQ402021	Germany: Mellum	renamed to Coleofasciculus sp. (see Siegesmund et al., 2008)	Bolhuis et al., 2010
DGGE band EB3_04	KT730194	n.a.	n.a.	424	J	GpXIII	otu_1360	SubsectionIII;FamilyI;uncultured;	Phormidium sp.; otu_1489	uncultured cyanobacterium	0.99	JN431713	Mexico: Guerrero Negro, Baja California Sur	hypersaline micobial mat	Harris et al., 2013	Phormidium autumnale CCALA 861	0.95	GQ504019	Antarctic: Vega Island	moss and cyanobacteria carpets on the bottom of Esmeralda Lake	Strunecky et al., 2010
DGGE band EB3_05	KT730195	n.a.	n.a.	423	Q	Unclassified Cyano.	otu_1249	Unclassified Cyanobacteria;	Chroococcales; Unclassified Cyanobacteria; otu_1447	uncultured cyanobacterium	0.97	HQ189667	USA: Buzzards Bay, Cape Cod, MA	The Great Sippewissett Salt Marsh; laminated intertidal microbial mat	Har et al., 2010	Gloeocapsa sp. PCC 73106	0.95	AF132784	Switzerland	Sphagnum bog, stenohaline	Turner et al., 1999
DGGE band EB3_06	KT730196	n.a.	n.a.	424	J	GpXIII	otu_1360	SubsectionIII;FamilyI;uncultured;	Phormidium sp.; otu_1489	uncultured cyanobacterium	0.99	JN431713	Mexico: Guerrero Negro, Baja California Sur	hypersaline evaporation pond	Harris et al., 2013	Phormidium autumnale CCALA 861	0.94	GQ504019	Antarctic: Vega Island	moss and cyanobacteria carpets on the bottom of Esmeralda Lake	Strunecky et al., 2010
DGGE band EB3_07	KT730197	n.a.	n.a.	424	loner	Unclassified Cyano.	otu_1358	Unclassified Cyanobacteria;	Microcoleus chthonoplastes; otu_1485	uncultured cyanobacterium	0.93	FN678432	Slovenia: Secovlje saltworks	"petola" microbial mat; salt evaporation pond	Tkavc et al., 2011	Microcoleus chthonoplastes CCY9606	0.93	GQ402022	Germany: St Peter-Ording	renamed to Coleofasciculus sp. (see Siegesmund et al., 2008)	Bolhuis et al., 2010
DGGE band EB3_08	KT730198	n.a.	n.a.	424	A	Unclassified Cyano.	otu_1358	SubsectionIII;FamilyI;Coleofasciculus;	Microcoleus chthonoplastes; otu_1485	uncultured cyanobacterium	0.99	JN528536	Mexico: Guerrero Negro, Baja California Sur	hypersaline evaporation pond	Harris et al., 2013	Microcoleus chthonoplastes CCY9606	0.99	GQ402022	Germany: St Peter-Ording	renamed to Coleofasciculus sp. (see Siegesmund et al., 2008)	Bolhuis et al., 2010
DGGE band EB3_09	KT730199	n.a.	n.a.	424	A	Unclassified Cyano.	otu_1358	SubsectionIII;FamilyI;Coleofasciculus;	Microcoleus chthonoplastes; otu_1485	uncultured cyanobacterium	0.99	JN528536	Mexico: Guerrero Negro, Baja California Sur	hypersaline evaporation pond	Harris et al., 2013	Microcoleus chthonoplastes CCY9606	0.99	GQ402022	Germany: St Peter-Ording	renamed to Coleofasciculus sp. (see Siegesmund et al., 2008)	Bolhuis et al., 2010
DGGE band EB3_10	KT730200	n.a.	n.a.	424	A	Unclassified Cyano.	otu_1358	SubsectionIII;FamilyI;Coleofasciculus;	Microcoleus chthonoplastes; otu_1485	uncultured cyanobacterium	0.99	JN528536	Mexico: Guerrero Negro, Baja California Sur	hypersaline evaporation pond	Harris et al., 2013	Microcoleus chthonoplastes CCY9606	0.99	GQ402022	Germany: St Peter-Ording	renamed to Coleofasciculus sp. (see Siegesmund et al., 2008)	Bolhuis et al., 2010
DGGE band EB3_11	KT730201	n.a.	n.a.	424	A	Unclassified Cyano.	otu_1358	SubsectionIII;FamilyI;Coleofasciculus;	Microcoleus chthonoplastes; otu_1485	uncultured cyanobacterium	0.98	JN528536	Mexico: Guerrero Negro, Baja California Sur	hypersaline evaporation pond	Harris et al., 2013	Microcoleus chthonoplastes CCY9606	0.98	GQ402022	Germany: St Peter-Ording	renamed to Coleofasciculus sp. (see Siegesmund et al., 2008)	Bolhuis et al., 2010
DGGE band EB3_12	KT730202	n.a.	n.a.	425	J	GpXIII	otu_1360	SubsectionIII;FamilyI;uncultured;	Phormidium sp.; otu_1489	uncultured cyanobacterium	0.99	JN431713	Mexico: Guerrero Negro, Baja California Sur	hypersaline microbial mat	Harris et al., 2013	Phormidium autumnale CCALA 861	0.95	GQ504019	Antarctic: Vega Island	moss and cyanobacteria carpets on the bottom of Esmeralda Lake	Strunecky et al., 2010
DGGE band EB3_13	KT730203	n.a.	n.a.	417	A	Unclassified Cyano.	otu_1358	SubsectionIII;FamilyI;Coleofasciculus;	Microcoleus chthonoplastes; otu_1485	uncultured cyanobacterium	0.99	JN528536	Mexico: Guerrero Negro, Baja California Sur	hypersaline evaporation pond	Harris et al., 2013	Microcoleus chthonoplastes CCY9606	0.99	GQ402022	Germany: St Peter-Ording	renamed to Coleofasciculus sp. (see Siegesmund et al., 2008)	Bolhuis et al., 2010
DGGE band EB3_14	KT730204	n.a.	n.a.	424	A	Unclassified Cyano.	otu_1358	SubsectionIII;FamilyI;Coleofasciculus;	Microcoleus chthonoplastes; otu_1485	uncultured cyanobacterium	0.98	JN528536	Mexico: Guerrero Negro, Baja California Sur	hypersaline evaporation pond	Harris et al., 2013	Microcoleus chthonoplastes CCY9606	0.98	GQ402022	Germany: St Peter-Ording	renamed to Coleofasciculus sp. (see Siegesmund et al., 2008)	Bolhuis et al., 2010
DGGE band EB3_15	KT730205	n.a.	n.a.	424	A	Unclassified Cyano.	otu_1358	SubsectionIII;FamilyI;Coleofasciculus;	Microcoleus chthonoplastes; otu_1485	uncultured cyanobacterium	0.98	JN528536	Mexico: Guerrero Negro, Baja California Sur	hypersaline evaporation pond	Harris et al., 2013	Microcoleus chthonoplastes CCY9606	0.98	GQ402022	Germany: St Peter-Ording	renamed to Coleofasciculus sp. (see Siegesmund et al., 2008)	Bolhuis et al., 2010
DGGE band EB3_16	KT730206	n.a.	n.a.	424	B	Unclassified Cyano.	otu_1375	Unclassified Cyanobacteria;	Symploca sp.; otu_1499	uncultured cyanobacterium	0.96	JN434668	Mexico: Guerrero Negro, Baja California Sur	hypersaline microbial mat	Harris et al., 2013	Microcoleus chthonoplastes CCY9606	0.94	GQ402022	Germany: St Peter-Ording	renamed to Coleofasciculus sp. (see Siegesmund et al., 2008)	Bolhuis et al., 2010
DGGE band EB3_17	KT730207	n.a.	n.a.	424	J	GpXIII	otu_1360	SubsectionIII;FamilyI;uncultured;	Phormidium sp.; otu_1489	uncultured cyanobacterium	0.99	EU245166	Puerto Rico: Cabo Rojo	Candeleria lagoon, hypersaline microbial mat	Isenbarger et al., 2008	Oscillatoria acuminata PCC 6304	0.95	CP003607	source unknown	soil	Gugger et al., unpublished
EB1_1_V3Z02DTZLT	SRR2242697	12	0.00374766	424	N	Unclassified Cyano.	otu_1257	Unclassified Cyanobacteria;	Cyanobacteriaceae; Unclassified Cyanobacteria; otu_1451	uncultured cyanobacterium	0.97	JN825319	Mexico: Lake Alchichica	microbialites from an alkaline lake, maintained in aquarium	Couradeau et al., 2011	Cyanothece sp. PCC 8801	0.95	NR_074265	Taiwan: Ping-Tong district	soil, rice field	Lucas et al., 2013
EB1_10_V3Z02DGOZH	SRR2242697	109	0.0340412	423	AL	GpIV	otu_1362	SubsectionIII;FamilyI;Leptolyngbya;	Halomicronema sp.; otu_1508	Leptolyngbya sp. RS03	0.99	JF518829	Egypt: Hurghada, Red Sea	collected from the SS Thistlegorm shipwreck (14 – 30 m, depth)	Thornburg et al., 2011	Leptolyngbya sp. RS03	0.99	JF518829	Egypt: Hurghada, Red Sea	collected from the SS Thistlegorm shipwreck (14 – 30 m, depth)	Thornburg et al., 2011
EB1_12_V3Z02D6DU2	SRR2242697	20	0.0062461	424	T	GpVIII	otu_1380	SubsectionII;FamilyII;Pleurocapsa;	Xenococcaceae; Unclassified Cyanobacteria; otu_1470	uncultured cyanobacterium	0.98	FR828418	Reunion Island (France)	tropical lagoon, cyanobacterial mat	Echenique et al., unpublished	Chroococcidiopsis sp. PCC 6712	0.97	AJ344557	USA: Marin County, CA	freshwater, reservoir	Fewer et al., 2002
EB1_16_V3Z02EZ7E0	SRR2242697	14	0.00437227	423	AM	GpIV	otu_1362	Unclassified Cyanobacteria;	Leptolyngbya sp.; otu_1509	uncultured Oscillatoria sp.	0.96	DQ058874	Australia: Shark Bay, Western Australia	hypersaline lagoon, smooth and pustular microbial mats	Allen et al., 2009	Halomicronema hongdechloris C2206	0.96	JX089399	Australia: Shark Bay, Western Australia	Hamelin pool, hypersaline lagoon; stromatolites	Chen et al., 2012
EB1_17_V3Z02EVJRR	SRR2242697	10	0.00312305	398	AL	GpIV	otu_1351	Unclassified Cyanobacteria;	Halomicronema sp.; otu_1508	Leptolyngbya sp. RS03	0.96	JF518829	Egypt: Hurghada, Red Sea	collected from the SS Thistlegorm shipwreck (14 – 30 m, depth)	Thornburg et al., 2011	Leptolyngbya sp. RS03	0.96	JF518829	Egypt: Hurghada, Red Sea	collected from the SS Thistlegorm shipwreck (14 – 30 m, depth)	Thornburg et al., 2011
EB1_18_V3Z02DHW71	SRR2242697	15	0.00468457	378	T	GpVIII	otu_1380	SubsectionII;FamilyII;Pleurocapsa;	Xenococcaceae; Unclassified Cyanobacteria; otu_1470	uncultured cyanobacterium	0.97	JX504508	Bahamas: Highborne Cay Island	marine, oolitic sands	Edgcomb et al., 2013	Chroococcidiopsis sp. PCC 6712	0.96	AJ344557	USA: Marin County, CA	freshwater, reservoir	Fewer et al., 2002
EB1_19_V3Z02DBG11	SRR2242697	132	0.0412242	423	AE	GpIV	otu_1346	Unclassified Cyanobacteria;	Halomicronema sp.; otu_1508	uncultured cyanobacterium	0.98	DQ861021	Australia: Shark Bay, Western Australia	Hamelin Pool, hypersaline lagoon, pustular mat	Allen et al., 2008	Halomicronema metazoicum ITAC101	0.96	GU220365	Italy: Porto Cesareo, Gulf of Taranto	Station of Marine Biology, 0.5-10m depth, isolated from the marine sponge Petrosia ficiformis	Caroppo et al., 2012
EB1_20_V3Z02EHU42	SRR2242697	2	0.00062461	410	AE	GpIV	otu_1346	Unclassified Cyanobacteria;	Halomicronema sp.; otu_1508	uncultured cyanobacterium	0.98	DQ861069	Australia: Shark Bay, Western Australia	Hamelin Pool, hypersaline lagoon, pustular mat	Allen et al., 2008	Halomicronema sp. TFEP1	0.95	AF320093	Israel: Eilat	man-made hypersaline pond, microbial mats originally transplanted from Solar Lake (Sinai, Egypt)	Abed et al., 2002
EB1_21_V3Z02C4UX7	SRR2242697	155	0.0484072	423	AM	GpIV	otu_1351	SubsectionIII;FamilyI;uncultured;	Leptolyngbya sp.; otu_1509	uncultured cyanobacterium	0.99	JN538413	Mexico: Guerrero Negro, Baja California Sur	hypersaline evaporation pond	Harris et al., 2013	Leptolyngbya sp. N62DM	0.95	FJ410906	India: Vatva, Gujarat	industrial park...	Singh et al., unpublished
EB1_22_V3Z02DXR9Z	SRR2242697	3	0.000936914	423	AJ	GpIV	otu_1362	Unclassified Cyanobacteria;	Halomicronema sp.; otu_1508	Phormidium sp. MBIC10070 (=NBRC 102724)	0.97	AB058219	Pacific Ocean	seawater, international open waters	Suda et al., unpublished	Phormidium sp. MBIC10070 (=NBRC 102724)	0.97	AB058219	Pacific Ocean	seawater, international open waters	Suda et al., unpublished
EB1_23_V3Z02EMDZT	SRR2242697	3	0.000936914	404	AB	GpIII	otu_1395	Unclassified Cyanobacteria;	Prochlorothrix hollandica; otu_1515	uncultured cyanobacterium	0.94	HQ882921	Mexico: Mesquites River	freshwater, microbialite	Nitti et al., 2011	Prochlorothrix hollandica SAG 10.89	0.92	AM709625	The Netherlands: Lake Loosdrecht	freshwater	Marin et al., 2007
EB1_24_V3Z02DJB9B	SRR2242697	5	0.00156152	423	AE	GpIV	otu_1346	Unclassified Cyanobacteria;	Pseudanabaenaceae; Unclassified Cyanobacteria; otu_1505	Halomicronema sp. TFEP1	0.96	AF320093	Israel: Eilat	man-made hypersaline pond, microbial mats originally transplanted from Solar Lake (Sinai, Egypt)	Abed et al., 2002	Halomicronema sp. TFEP1	0.96	AF320093	Israel: Eilat	man-made hypersaline pond, microbial mats originally transplanted from Solar Lake (Sinai, Egypt)	Abed et al., 2002
EB1_25_V3Z02EMS7H	SRR2242697	2	0.00062461	423	AM	GpIV	otu_1351	Unclassified Cyanobacteria;	Leptolyngbya sp.; otu_1509	unidentified cyanobacterium	0.96	KC570197	source unknown	marine enrichment culture, biocathode of sediment/seawater-based microbial solar cell	Strycharz-Glaven et al., 2013	Leptolyngbya sp. LEGE 07080	0.95	HM217085	Portugal: Minho river estuary	brackish water, fits in the recently established genus Nodosilinea sp. (see Perkerson III et al., 2011)	Lopes et al., 2012
EB1_26_V3Z02EZHXN	SRR2242697	4	0.00124922	423	AA	Unclassified Cyano.	otu_1372	Unclassified Cyanobacteria;	Oscillatoriales; Unclassified Cyanobacteria; otu_1473	uncultured cyanobacterium	0.97	AB658424	Japan: Niigata	rice paddy soil	Itoh et al., unpublished	Phormidium/Plectonema/Leptolyngbya-like strain BC007	0.97	DQ380406	Puerto Rico: Cabo Rojo	euendolithic cyanobacterial communities boring on marine intertidal carbonates	Chacón et al., 2006
EB1_27_V3Z02EVOV4	SRR2242697	2	0.00062461	423	P	Unclassified Cyano.	otu_1245	SubsectionI;FamilyI;Cyanobacterium;	Cyanobacterium sp.; otu_1455	uncultured cyanobacterium	0.99	JX504279	Bahamas: Highborne Cay Island	marine, oolitic sands	Edgcomb et al., 2013	Geminocystis sp. CENA526	0.95	KF246492	Brazil: Nhecolandia, Mato Grosso do Sul	saline-alkaline lake	Andreote et al., 2013
EB1_29_V3Z02C7F4P	SRR2242697	4	0.00124922	422	Z	GpIV	otu_1273	Unclassified Cyanobacteria;	Leptolyngbya sp.; otu_1509	uncultured cyanobacterium	0.95	JN825307	Mexico: Lake Alchichica	alkaline lake, microbialites at 14m depth	Couradeau et al., 2011	Leptolyngbya sp. LEGE 06070	0.94	HM217074	Portugal: Porto	Douro estuary, brackish water	Lopes et al., 2012
EB1_31_V3Z02DI27X	SRR2242697	23	0.00718301	424	AE	GpIV	otu_1346	SubsectionIII;FamilyI;uncultured;	Halomicronema sp.; otu_1508	uncultured Leptolyngbya sp.	0.98	JQ701191	Mexico: Chihuahuan Desert	freshwater springs of the Cuatro Cienegas basin, long-term experimental oligotrophic mesocosms	Pajares et al., 2012	Halomicronema metazoicum ITAC101	0.97	GU220365	Italy: Porto Cesareo, Gulf of Taranto	Station of Marine Biology, 0.5-10m depth, isolated from the marine sponge Petrosia ficiformis	Caroppo et al., 2012
EB1_33_V3Z02DFMNB	SRR2242697	75	0.0234229	327	loner	Unclassified Cyano.	otu_1328	Unclassified Cyanobacteria;	Leptolyngbya sp.; otu_1509	Leptolyngbya sp. CENA134	0.92	HQ730083	Brazil: Cardoso Island	brackish water, mangrove	Silva-Stenico et al., 2012	Leptolyngbya sp. CENA134	0.92	HQ730083	Brazil: Cardoso Island	brackish water, mangrove	Silva-Stenico et al., 2012
EB1_34_V3Z02DP22E	SRR2242697	61	0.0190506	422	AE	GpIV	otu_1346	SubsectionIII;FamilyI;uncultured;	Halomicronema sp.; otu_1508	uncultured cyanobacterium	0.98	GU319174	Red Sea: Gulf of Aqaba	Staghorn coral (Acropora eurystoma), 10–15m depth, salinity 3.9%	Meron et al., 2011	Halomicronema metazoicum ITAC101	0.98	GU220365	Italy: Porto Cesareo, Gulf of Taranto	Station of Marine Biology, 0.5-10m depth, isolated from the marine sponge Petrosia ficiformis	Caroppo et al., 2012
EB1_35_V3Z02ETVXL	SRR2242697	3	0.000936914	315	AF	GpIV	otu_1242	SubsectionIII;FamilyI;Phormidium;	Halomicronema sp.; otu_1508	uncultured Oscillatoriales	0.99	AB491864	Indonesia: Banyuwangi, East Java	brackish water, aquaculture pond, whiteleg shrimp hatchery	Yuhana et al., unpublished	Phormidium sp. LEGE 11384	0.99	JQ927355	Portugal: Praia da Memória, Matosinhos	intertidal marine sponge from coastal water	Regueiras et al., unpublished
EB1_36_V3Z02DATP5	SRR2242697	146	0.0455965	423	AM	GpIV	otu_1351	SubsectionIII;FamilyI;	Leptolyngbya sp.; otu_1509	uncultured cyanobacterium	0.98	EU283316	China: Dongshan Island	subtropical Chinese coast, mariculture pond surface water, whiteleg shrimp hatchery	Wei et al., 2009	Leptolyngbya sp. 0BB30S02	0.97	AJ639892	Italy: Imola	Bubano basin; renamed to Nodosilinea sp. (see Perkerson III et al., 2011)	Castiglioni et al., 2004
EB1_39_V3Z02ERQP0	SRR2242697	7	0.00218613	423	loner	GpIV	otu_1351	SubsectionIII;FamilyI;Phormidium;	Halomicronema sp.; otu_1508	Leptolyngbya rubra PCB9602-6	0.98	HQ110059	Mexico: Baja California Sur	Bahia Concepcion, marine sediment	Lopez-Cortes et al., unpublished	Leptolyngbya rubra PCB9602-6	0.98	HQ110059	Mexico: Baja California Sur	Bahia Concepcion, marine sediment	Lopez-Cortes et al., unpublished
EB1_41_V3Z02DJC3D	SRR2242697	6	0.00187383	425	Q	GpI	otu_1318	Unclassified Cyanobacteria;	Nodularia sphaerocarpa; otu_1430	uncultured cyanobacterium	0.95	GU368954	USA: Oakland County, MI	Loon Lake, cyanobacterium within zebra mussel (Dreissena polymorpha)	Winter et al, unpublished	Limnococcus limneticus Svet06	0.95	GQ375048	Czech Republic: Svet	eutrophic freshwater fishpond	Komarkova et al., 2010
EB1_42_V3Z02DWJ0Z	SRR2242697	12	0.00374766	425	Q	Unclassified Cyano.	otu_1262	Unclassified Cyanobacteria;	Chroococcales; Unclassified Cyanobacteria; otu_1447	uncultured cyanobacterium	0.99	HQ189667	USA: Buzzards Bay, Cape Cod, MA	Great Sippewissett Marsh, sediment	Har et al., unpublished	Gloeocapsa sp. PCC 73106	0.96	AF132784	Switzerland	Sphagnum bog, stenohaline	Turner et al., 1999
EB1_44_V3Z02D9Y5K	SRR2242697	30	0.00936914	422	Y	Unclassified Cyano.	otu_1242	Unclassified Cyanobacteria;	Leptolyngbya sp.; otu_1509	unidentified cyanobacterium, strain 'ebli'	0.99	JX475898	Iran: Ramsar	thermophilic, hot springs	Mohammadi et al., unpublished	Leptolyngbya sp. PD43-1	0.92	EF452000	Thailand: Chiang Mai	Pong Duet geyser, hot spring	Sompong et al., 2008
EB1_45_V3Z02DEKRN	SRR2242697	13	0.00405996	421	P	GpIX	otu_1245	SubsectionI;FamilyI;Cyanobacterium;	Cyanobacterium sp.; otu_1455	uncultured cyanobacterium	0.97	AB294942	Japan: Okinawa	coral reef off Taketomi Island	Hirayama et al., 2007	Aphanocapsa muscicola UAM 385	0.95	JX413492	Spain: Madrid	freshwater, biofilm on rock surface of siliceous river (Guadarrama river)	Loza et al., 2013
EB1_46_V3Z02ECRH7	SRR2242697	13	0.00405996	423	P	GpIX	otu_1245	Unclassified Cyanobacteria;	Cyanobacterium sp.; otu_1455	uncultured cyanobacterium	0.96	AB294942	Japan: Okinawa	coral reef off Taketomi Island	Hirayama et al., 2007	Aphanocapsa muscicola UAM 385	0.95	JX413492	Spain: Madrid	freshwater, biofilm on rock surface of siliceous river (Guadarrama river)	Loza et al., 2013
EB1_47_V3Z02DEP0I	SRR2242697	45	0.0140537	424	N	Unclassified Cyano.	otu_1257	Unclassified Cyanobacteria;	Gloeothece sp.; otu_1457	uncultured cyanobacterium	0.99	HQ189664	USA: Buzzards Bay, Cape Cod, MA	Great Sippewissett Marsh, sediment	Har et al., unpublished	Gloeothece sp. SK40	0.93	AB067576	Singapore: Kranji	intertidal zone, mangrove forest	Ohki et al., 2008
EB1_49_V3Z02D3VVU	SRR2242697	46	0.014366	417	AE	GpIV	otu_1346	Unclassified Cyanobacteria;	Halomicronema sp.; otu_1508	uncultured cyanobacterium	0.99	DQ861021	Australia: Shark Bay, Western Australia	Hamelin Pool, hypersaline lagoon, pustular mat	Allen et al., 2008	Halomicronema sp. Goniastrea-1	0.96	AB257773	Japan: Bisezaki, Okinawa Island	subtropical, intertidal pool, coral skeletal fragment from the reef-building coral Goniastrea aspera	Yamazaki et al., 2008
EB1_5_V3Z02C9AJN	SRR2242697	15	0.00468457	425	R	Unclassified Cyano.	otu_1262	Unclassified Cyanobacteria;	Chroococcales; Unclassified Cyanobacteria; otu_1447	uncultured Gloeocapsa sp.	0.96	EF150809	Australia: Shark Bay, Western Australia	Hamelin Pool, hypersaline lagoon, seawater	Goh et al., 2009	Cyanothece-like SCyano22	0.92	DQ058854	Australia: Shark Bay, Western Australia	hypersaline lagoon, smooth and pustular microbial mats	Allen et al., 2009
EB1_50_V3Z02D71FU	SRR2242697	659	0.205809	424	C	Unclassified Cyano.	otu_1358	Unclassified Cyanobacteria;	Microcoleus chthonoplastes; otu_1485	uncultured Plectonema sp.	0.99	DQ058883	Australia: Shark Bay, Western Australia	hypersaline lagoon, smooth and pustular microbial mats	Allen et al., 2009	Microcoleus sp. SAG 2212	0.95	EF654075	USA: New Mexico	Sevilleta LTER, desert soil	Siegesmund et al., 2008
EB1_52_V3Z02DFYBX	SRR2242697	97	0.0302936	424	X	GpIV	otu_1351	SubsectionI;FamilyI;uncultured;	Leptolyngbya sp.; otu_1509	uncultured cyanobacterium	0.99	JN535096	Mexico: Guerrero Negro, Baja California Sur	hypersaline evaporation pond	Harris et al., 2013	Leptolyngbya sp. PCC 9207	0.91	AF317506	Spain: Guadalquivir delta, Doñana	Santa Olalla pond: conductivity in the range 0.3 to 28.4 mS/cm (fresh to brackish water; see Serrano et al., 2006)	Miller and Castenholz, 2001
EB1_53_V3Z02EHUBY	SRR2242697	42	0.0131168	423	AE	GpIV	otu_1336	SubsectionIII;FamilyI;uncultured;	Pseudanabaenaceae; Unclassified Cyanobacteria; otu_1505	uncultured Leptolyngbya sp.	0.98	JQ701189	Mexico: Chihuahuan Desert	freshwater springs of the Cuatro Cienegas basin, long-term experimental oligotrophic mesocosms	Pajares et al., 2012	Halomicronema metazoicum ITAC101	0.96	GU220365	Italy: Porto Cesareo, Gulf of Taranto	Station of Marine Biology, 0.5-10m depth, isolated from the marine sponge Petrosia ficiformis	Caroppo et al., 2012
EB1_54_V3Z02DEKAV	SRR2242697	28	0.00874453	421	W	GpIV	NA	SubsectionIII;FamilyI;Leptolyngbya;	Leptolyngbya sp.; otu_1509	uncultured cyanobacterium	0.99	JN535506	Mexico: Guerrero Negro, Baja California Sur	hypersaline evaporation pond	Harris et al., 2013	Leptolyngbya saxicola LEGE 07170	0.98	HQ832949	Portugal: Olhos d'Água, Algarve	marine, intertidal zone	Brito et al., 2012
EB1_55_V3Z02EPFI3	SRR2242697	50	0.0156152	424	U	GpVIII	otu_1380	SubsectionII;FamilyII;Pleurocapsa;	Xenococcaceae; Unclassified Cyanobacteria; otu_1470	uncultured cyanobacterium	0.99	HF566416	Mexico: Campeche	green biofilm, monument wall	Jurado et al., unpublished	Pleurocapsa sp. SCyano22	0.99	DQ058854	Australia: Shark Bay, Western Australia	hypersaline lagoon, smooth and pustular microbial mats	Allen et al., 2009
EB1_56_V3Z02EA04R	SRR2242697	49	0.0153029	417	C	Unclassified Cyano.	otu_1358	Unclassified Cyanobacteria;	Microcoleus chthonoplastes; otu_1485	uncultured Plectonema sp.	0.97	DQ058883	Australia: Shark Bay, Western Australia	hypersaline lagoon, smooth and pustular microbial mats	Allen et al., 2009	Microcoleus sp. SAG 2212	0.93	EF654075	USA: New Mexico	Sevilleta LTER, desert soil	Siegesmund et al., 2008
EB1_57_V3Z02EX2SO	SRR2242697	10	0.00312305	327	S	Unclassified Cyano.	otu_1249	SubsectionI;FamilyI;Chroococcus;	Chroococcales; Unclassified Cyanobacteria; otu_1447	uncultured cyanobacterium	0.98	HQ189662	USA: Buzzards Bay, Cape Cod, MA	Great Sippewissett Marsh, sediment	Har et al., unpublished	Chroococcus sp. PCyano51	0.98	DQ058894	Australia: Shark Bay, Western Australia	hypersaline lagoon, smooth and pustular microbial mats	Allen et al., 2009
EB1_6_V3Z02DMPGE	SRR2242697	47	0.0146783	423	AM	GpIV	otu_1362	Unclassified Cyanobacteria;	Leptolyngbya sp.; otu_1509	unidentified cyanobacterium	0.97	KC570221	source unknown	marine enrichment culture, biocathode of sediment/seawater-based microbial solar cell	Strycharz-Glaven et al., 2013	Leptolyngbya cf. halophila LEGE 06102	0.95	HQ832906	Portugal: São Bartolomeu do Mar	intertidal zone	Brito et al., 2012
EB1_60_V3Z02EOCUL	SRR2242697	8	0.00249844	424	K	GpI	otu_1320	Unclassified Cyanobacteria;	Nostoc sp.; otu_1431	Chroococcidiopsis sp. SCyano33	0.98	DQ058858	Australia: Shark Bay, Western Australia	hypersaline lagoon, smooth and pustular microbial mats	Allen et al., 2009	Chroococcidiopsis sp. SCyano33	0.98	DQ058858	Australia: Shark Bay, Western Australia	hypersaline lagoon, smooth and pustular microbial mats	Allen et al., 2009
EB1_63_V3Z02C97IJ	SRR2242697	25	0.00780762	399	AE	GpIV	otu_1242	Unclassified Cyanobacteria;	Pseudanabaenaceae; Unclassified Cyanobacteria; otu_1505	uncultured cyanobacterium	0.96	HQ124112	USA: Buzzards Bay, Cape Cod, MA	Little Sippewissett salt marsh, laminated intertidal microbial mat	Balskus et al., 2011	Halomicronema metazoicum ITAC101	0.96	GU220365	Italy: Porto Cesareo, Gulf of Taranto	Station of Marine Biology, 0.5-10m depth, isolated from the marine sponge Petrosia ficiformis	Caroppo et al., 2012
EB1_64_V3Z02DAW7G	SRR2242697	4	0.00124922	300	H	GpXIII	otu_1356	Unclassified Cyanobacteria;	Phormidiaceae; Unclassified Cyanobacteria; otu_1478	Lyngbya semiplena	0.99	AF510978	Guam: Tumon Bay	marine	Thacker and Paul, 2004	Lyngbya aestuarii CCY 9616, clone CC8	0.97	EU155885	source unknown	marine	Roeselers et al., 2008
EB1_65_V3Z02DY2S4	SRR2242697	5	0.00156152	387	AM	GpIV	otu_1351	Unclassified Cyanobacteria;	Leptolyngbya sp.; otu_1509	uncultured cyanobacterium	0.96	JN538413	Mexico: Guerrero Negro, Baja California Sur	hypersaline evaporation pond	Harris et al., 2013	Pseudanabaena sp. GSP132-2	0.92	JN166623	USA: Alfalfa County, OK	Great Salt Plains: hypersaline environment, pool, halotolerant cyanobacterium	Kirkwood et al., 2008
EB1_68_V3Z02ETZMM	SRR2242697	51	0.0159275	423	L	GpVII	otu_1264	SubsectionIII;FamilyI;Euhalothece;	Cyanothece sp.; otu_1456	uncultured cyanobacterium	0.99	JN494945	Mexico: Guerrero Negro, Baja California Sur	hypersaline evaporation pond	Harris et al., 2013	Euhalothece sp. PCyano49	0.99	DQ058893	Australia: Shark Bay, Western Australia	hypersaline lagoon, smooth and pustular microbial mats	Allen et al., 2009
EB1_69_V3Z02E18ON	SRR2242697	4	0.00124922	388	AM	GpIV	otu_1362	Unclassified Cyanobacteria;	Leptolyngbya sp.; otu_1509	uncultured cyanobacterium	0.99	EU917870	Bahamas: Highborne Cay Island	artificial microbialite, cyanobacterial (photosynthetic) layer	Havemann and Foster, 2008	Leptolyngbya saxicola LEGE 06133	0.95	KC249949	Portugal: Moledo do Minho	tide pool, submerged stone	Leão et al., 2013
EB1_70_V3Z02DPWRC	SRR2242697	4	0.00124922	402	loner	Unclassified Cyano.	otu_1358	Unclassified Cyanobacteria;	Microcoleus chthonoplastes; otu_1485	uncultured cyanobacterium	0.95	GQ441250	Netherlands: Schiermonnikoog	sandy intertidal beach, marine microbial mat	Severin and Stal, 2010	Microcoleus chthonoplastes CCY9606	0.95	GQ402022	Germany: St Peter-Ording	renamed to Coleofasciculus sp. (see Siegesmund et al., 2008)	Bolhuis et al., 2010
EB1_71_V3Z02DHSAG	SRR2242697	27	0.00843223	421	AM	GpIV	otu_1362	SubsectionIII;FamilyI;	Leptolyngbya sp.; otu_1509	uncultured cyanobacterium	0.98	EU283316	China: Dongshan Island	subtropical Chinese coast, mariculture pond surface water, whiteleg shrimp hatchery	Wei et al., 2009	Leptolyngbya sp. LEGE 07084	0.97	HM217072	Portugal: Minho river estuary	brackish water, fits in the recently established genus Nodosilinea sp. (see Perkerson III et al., 2011)	Lopes et al., 2012
EB1_73_V3Z02DQLWA	SRR2242697	6	0.00187383	422	AH	GpIV	otu_1336	SubsectionIII;FamilyI;Phormidium;	Halomicronema sp.; otu_1508	uncultured cyanobacterium	0.99	JN443686	Mexico: Guerrero Negro, Baja California Sur	hypersaline evaporation pond	Harris et al., 2013	Leptolyngbya sp. HBC8	0.98	EU249119	Bahamas: Highborne Cay Island	Bahamian marine stromatolite	Foster et al., 2009
EB1_74_V3Z02DHZA5	SRR2242697	8	0.00249844	330	AC	GpIIa	otu_1273	SubsectionI;FamilyI;	Prochlorococcus sp.; otu_1523	uncultured cyanobacterium	0.98	GU056112	China: DaGang District, TianJin	soil sample collected above gas and oil reservoirs (Ban 876 Gas and Oil Field)	Zhang et al., 2010	Cyanobium sp. JJ9-A3	0.97	AM710378	Czech Republic: Stanovice	freshwater, reservoir	Jezberova, unpublished
EB1_75_V3Z02DA6N6	SRR2242697	5	0.00156152	400	loner	Unclassified Cyano.	otu_1387	Unclassified Cyanobacteria;	Stanieria sp.; otu_1459	uncultured cyanobacterium	0.96	KC299299	China: Lake Taihu, Yangtze Delta plain	freshwater, biofilm on artificial substrates	Dai and Chen, unpublished	Stanieria cyanosphaera PCC 7437	0.96	NR_102468	Cuba: Havana	Botanical garden, pool	Gugger et al., unpublished
EB1_76_V3Z02C4UTG	SRR2242697	2	0.00062461	424	V	GpVIII	otu_1388	SubsectionII;FamilyII;Pleurocapsa;	Xenococcaceae; Unclassified Cyanobacteria; otu_1470	uncultured cyanobacterium	0.99	JQ795376	China: Lake Taihu, Yangtze Delta plain	freshwater, rhizosphere of the aquatic curly-leaf pondweed (Potamogeton crispus)	Zhao et al., 2013	Xenococcus sp. PCC 7307	0.96	AB074510	USA: Bodega Bay, CA	Horseshoe Cove: high intertidal zone	Seo and Yokota, 2003
EB1_77_V3Z02D1AW0	SRR2242697	6	0.00187383	424	loner	GpIV	otu_1336	Unclassified Cyanobacteria;	Halomicronema sp.; otu_1508	uncultured cyanobacterium	0.97	JQ795376	China: Lake Taihu, Yangtze Delta plain	freshwater, rhizosphere of the aquatic curly-leaf pondweed (Potamogeton crispus)	Zhao et al., 2013	Leptolyngbya sp. HBC8	0.96	EU249119	Bahamas: Highborne Cay Island	Bahamian marine stromatolite	Foster et al., 2009
EB1_78_V3Z02EEI5Q	SRR2242697	24	0.00749532	424	C	Unclassified Cyano.	otu_1358	Unclassified Cyanobacteria;	Microcoleus chthonoplastes; otu_1485	uncultured Plectonema sp.	0.97	DQ058883	Australia: Shark Bay, Western Australia	hypersaline lagoon, smooth and pustular microbial mats	Allen et al., 2009	Microcoleus chthonoplastes CCY9606	0.95	GQ402022	Germany: St Peter-Ording	renamed to Coleofasciculus sp. (see Siegesmund et al., 2008)	Bolhuis et al., 2010
EB1_79_V3Z02DD8NC	SRR2242697	3	0.000936914	423	AC	GpIIa	otu_1273	SubsectionI;FamilyI;Synechococcus;	Prochlorococcus sp.; otu_1523	Synechococcus sp. KORDI-63	0.99	FJ497740	East China Sea	seawater (10 m, depth)	Choi and Noh, 2009	Synechococcus sp. KORDI-63	0.99	FJ497740	East China Sea	seawater (10 m, depth)	Choi and Noh, 2009
EB1_80_V3Z02EDGXU	SRR2242697	159	0.0496565	424	V	GpVIII	otu_1383	SubsectionII;FamilyII;Pleurocapsa;	Xenococcaceae; Unclassified Cyanobacteria; otu_1470	uncultured Chroococcales	0.99	EF160018	Tanzania: Zanzibar Island	Paje lagoon, intertidal microbial mat	Bauer et al., 2008	Chroococcidiopsis sp. CCMP3187	0.97	JF810079	Samoa: Island of Savaii	marine, Vailela beach	Cumbers and Rothschild, unpublished
EB1_81_V3Z02D1728	SRR2242697	6	0.00187383	423	AI	GpIV	otu_1336	SubsectionIII;FamilyI;Phormidium;	Halomicronema sp.; otu_1508	uncultured Phormidium sp.	0.99	DQ072925	Kenya: Nyali beach	intertidal lagoon, seagrass (Thalassia hemprichii) epiphyte	Uku et al., 2007	Phormidium sp. MBIC10070 (=NBRC 102724)	0.97	AB058219	Pacific Ocean	oligotrophic seawater, international open waters	Suda et al., unpublished
EB1_82_V3Z02DBQ4B	SRR2242697	51	0.0159275	423	AG	GpIV	otu_1351	SubsectionIII;FamilyI;Phormidium;	Halomicronema sp.; otu_1508	Leptolyngbya sp. HBC8	0.99	EU249119	Bahamas: Highborne Cay Island	Bahamian marine stromatolite	Foster et al., 2009	Leptolyngbya sp. HBC8	0.99	EU249119	Bahamas: Highborne Cay Island	Bahamian marine stromatolite	Foster et al., 2009
EB1_84_V3Z02D3UDH	SRR2242697	4	0.00124922	422	P	GpVIII	otu_1380	SubsectionI;FamilyI;Cyanobacterium;	Xenococcaceae; Unclassified Cyanobacteria; otu_1470	uncultured cyanobacterium	0.99	JN232335	USA: Upper Laguna Madre, TX	hypersaline lagoon, seagrass epiphytic biofilm	Chilton and Cammarata, unpublished	Chroococcus turgidus HUW 799	0.95	DQ460703	Slovakia: Tatra Mountains	exsiccata of cyanobacterial specimens from Csorba Lake	Palinska et al., 2006
EB1_86_V3Z02D7G0J	SRR2242697	12	0.00374766	423	AE	GpIV	otu_1242	Unclassified Cyanobacteria;	Halomicronema sp.; otu_1508	uncultured cyanobacterium	0.96	JQ800955	China: Yellow River Delta	salty soil	Jia et al., 2012	Halomicronema metazoicum ITAC101	0.96	GU220365	Italy: Porto Cesareo, Gulf of Taranto	Station of Marine Biology, 0.5-10m depth, isolated from the marine sponge Petrosia ficiformis	Caroppo et al., 2012
EB1_87_V3Z02DDTW0	SRR2242697	12	0.00374766	325	W	GpIV	NA	SubsectionIII;FamilyI;Leptolyngbya;	Leptolyngbya sp.; otu_1509	uncultured cyanobacterium	0.98	JN455662	Mexico: Guerrero Negro, Baja California Sur	hypersaline evaporation pond	Harris et al., 2013	Leptolyngbya antarctica ANT.BFI.1	0.94	AY493590	Antarctica: Sydney Island, Bølingen Islands	Lake Firelight: brackish water (salinity, 2.1 ppt), benthic microbial mat	Taton et al., 2006
EB1_88_V3Z02DI8A4	SRR2242697	10	0.00312305	410	I	GpXIII	otu_1356	SubsectionIII;FamilyI;Lyngbya;	Phormidiaceae; Unclassified Cyanobacteria; otu_1478	Lyngbya aestuarii CNP 1005	0.99	JX519572	source unknown	marine	Veerabadhran et al., unpublished	Lyngbya aestuarii CNP 1005	0.99	JX519572	source unknown	marine	Veerabadhran et al., unpublished
EB1_9_V3Z02EUKG9	SRR2242697	243	0.0758901	423	AC	GpIIa	otu_1273	SubsectionI;FamilyI;	Prochlorococcus sp.; otu_1523	uncultured cyanobacterium	0.99	GU247244	Russia: Uletovsky District	saline-soda Lake Doroninskoe	Sorokovikova, unpublished	Synechococcus sp. MLCB	0.99	EF630354	USA: Mono Lake, CA	alkaline, hypersaline	Budinoff and Hollibaugh, 2007
EB1_91_V3Z02DJOH7	SRR2242697	16	0.00499688	410	AM	GpIV	otu_1362	Unclassified Cyanobacteria;	Leptolyngbya sp.; otu_1509	uncultured cyanobacterium	0.97	GU319236	Red Sea: Gulf of Aqaba	Staghorn coral (Acropora eurystoma), 10–15m depth, salinity 3.9%	Meron et al., 2011	Leptolyngbya sp. 0BB32S02	0.95	AJ639894	Italy: Imola	Bubano basin; renamed to Nodosilinea sp. (see Perkerson III et al., 2011)	Castiglioni et al., 2004
EB1_93_V3Z02EMNVP	SRR2242697	422	0.131793	422	B	Unclassified Cyano.	otu_1358	SubsectionIII;FamilyI;	Microcoleus chthonoplastes; otu_1485	uncultured cyanobacterium	0.99	JN434668	Mexico: Guerrero Negro, Baja California Sur	hypersaline evaporation pond	Harris et al., 2013	Microcoleus chthonoplastes CCY9605	0.97	GQ402021	Germany: Mellum	renamed to Coleofasciculus sp. (see Siegesmund et al., 2008)	Bolhuis et al., 2010
EB1_95_V3Z02D9JIN	SRR2242697	104	0.0324797	423	M	GpIV	otu_1351	Unclassified Cyanobacteria;	Halomicronema sp.; otu_1508	uncultured cyanobacterium	0.95	KC358093	USA: Mojave Desert, Ash Meadows, NV	carbonate spring	Moser et al., unpublished	Leptolyngbya sp. CR_10M	0.94	EF545602	Costa Rica: Miravalles volcano	hot spring	Morales et al., unpublished
EB2_12_V3Z04J2AT7	SRR2242797	2	0.000612745	423	U	GpVIII	otu_1385	SubsectionII;FamilyII;Pleurocapsa;	Xenococcaceae; Unclassified Cyanobacteria; otu_1470	uncultured cyanobacterium	0.97	JN202625	source unknown	marine, associated with the coral-killing sponge Terpios hoshinota	Su et al., unpublished	Chroococcidiopsis sp. CCMP1991	0.97	JF810072	USA: Hawaii	from edge of ocean, on a seashell	Cumbers and Rothschild, unpublished
EB2_14_V3Z04ISIAY	SRR2242797	5	0.00153186	422	P	GpIX	otu_1245	SubsectionI;FamilyI;Cyanobacterium;	Cyanobacterium sp.; otu_1455	uncultured cyanobacterium	0.98	AB294942	Japan: Okinawa	coral reef off Taketomi Island	Hirayama et al., 2007	Geminocystis sp. CENA526	0.95	KF246492	Brazil: Nhecolandia, Mato Grosso do Sul	saline-alkaline lake	Andreote et al., 2013
EB2_15_V3Z04I8TO7	SRR2242797	3	0.000919118	424	loner	Unclassified Cyano.	otu_1372	Unclassified Cyanobacteria;	Oscillatoriales; Unclassified Cyanobacteria; otu_1473	uncultured cyanobacterium	0.94	JX504266	Bahamas: Highborne Cay Island	marine, oolitic sands	Edgcomb et al., 2013	Schizothrix sp. PNG5-22	0.93	EU445293	Papua New Guinea: Credner Islands	reef near Kerawara, depth of 12m	Clark et al., 2008
EB2_17_V3Z04IP9PN	SRR2242797	2	0.000612745	422	L	GpVII	otu_1265	SubsectionIII;FamilyI;Euhalothece;	Cyanothece sp.; otu_1456	uncultured cyanobacterium	0.99	JN523312	Mexico: Guerrero Negro, Baja California Sur	hypersaline evaporation pond	Harris et al., 2013	Halothece sp. PCC 7418	0.99	CP003945	Egypt: near Taba, Sinai	Solar Lake: hypersaline water sample	Gugger et al., unpublished
EB2_19_V3Z04JNZVJ	SRR2242797	3	0.000919118	377	D	Unclassified Cyano.	otu_1358	SubsectionIII;FamilyI;uncultured;	Microcoleus chthonoplastes; otu_1485	uncultured cyanobacterium	0.99	JN535141	Mexico: Guerrero Negro, Baja California Sur	hypersaline evaporation pond	Harris et al., 2013	Microcoleus sp. B-00-8	0.94	AY426544	Mexico: Guerrero Negro, Baja California Sur	Exportadora de Sal, S.A., saline evaporation pond, microbial mats	Miller and Bebout, 2004
EB2_2_V3Z04J04BU	SRR2242797	3	0.000919118	422	loner	GpIV	otu_1336	SubsectionIII;FamilyI;Phormidium;	Halomicronema sp.; otu_1508	Leptolyngbya rubra PCB9602-6	0.98	HQ110059	Mexico: Baja California Sur	Bahia Concepcion, marine sediment	Lopez-Cortes et al., unpublished	Leptolyngbya rubra PCB9602-6	0.98	HQ110059	Mexico: Baja California Sur	Bahia Concepcion, marine sediment	Lopez-Cortes et al., unpublished
EB2_22_V3Z04I7U0P	SRR2242797	71	0.0217525	423	G	GpXIII	otu_1340	SubsectionIII;FamilyI;Arthrospira;	Arthrospira sp.; otu_1479	uncultured cyanobacterium	0.99	JN232355	USA: Upper Laguna Madre, TX	hypersaline lagoon, seagrass epiphytic biofilm	Chilton and Cammarata, unpublished	Lyngbya sp. tnl-2	0.99	HQ343414	China: Jiangsu Province	Tainan saltworks, cyanobacterial mat	Chen et al., 2011
EB2_23_V3Z04IVU0V	SRR2242797	29	0.0088848	423	AM	GpIV	otu_1336	SubsectionIII;FamilyI;	Leptolyngbya sp.; otu_1509	uncultured cyanobacterium	0.99	EU283316	China: Dongshan Island	subtropical Chinese coast, mariculture pond surface water, whiteleg shrimp hatchery	Wei et al., 2009	Leptolyngbya sp. LEGE 07080	0.97	HM217085	Portugal: Minho river estuary	brackish water, fits in the recently established genus Nodosilinea sp. (see Perkerson III et al., 2011)	Lopes et al., 2012
EB2_28_V3Z04H56S6	SRR2242797	6	0.00183824	343	V	GpVIII	otu_1386	Unclassified Cyanobacteria;	Xenococcus sp.; otu_1470	uncultured Chroococcales	0.98	EF160018	Tanzania: Zanzibar Island	Paje lagoon, intertidal microbial mat	Bauer et al., 2008	Pleurocapsa sp. CALU 1126	0.97	DQ293994	Russia: Lake Ladoga	freshwater	Averina et al., unpublished
EB2_3_V3Z04J0AN2	SRR2242797	10	0.00306373	423	AK	GpIV	otu_1351	Unclassified Cyanobacteria;	Halomicronema sp.; otu_1508	uncultured cyanobacterium	0.99	KC711788	USA: Western U.S	mesothermal spring water column	Colman et al., unpublished	Phormidium sp. LEGE 11384	0.95	JQ927355	Portugal: Praia da Memória, Matosinhos	intertidal marine sponge from coastal water	Regueiras et al., unpublished
EB2_31_V3Z04I4QIQ	SRR2242797	3	0.000919118	409	P	Unclassified Cyano.	otu_1252	Unclassified Cyanobacteria;	Cyanobacterium sp.; otu_1455	uncultured cyanobacterium	0.98	FN678616	Slovenia: Secovlje saltworks	"petola" microbial mat; salt evaporation pond	Tkavc et al., 2011	Geminocystis sp. CENA526	0.94	KF246492	Brazil: Nhecolandia, Mato Grosso do Sul	saline-alkaline lake	Andreote et al., 2013
EB2_34_V3Z04IPVRQ	SRR2242797	2763	0.846507	423	A	Unclassified Cyano.	otu_1358	SubsectionIII;FamilyI;Coleofasciculus;	Microcoleus chthonoplastes; otu_1485	uncultured cyanobacterium	0.99	JN528536	Mexico: Guerrero Negro, Baja California Sur	hypersaline evaporation pond	Harris et al., 2013	Microcoleus chthonoplastes CCY9606	0.99	GQ402022	Germany: St Peter-Ording	renamed to Coleofasciculus sp. (see Siegesmund et al., 2008)	Bolhuis et al., 2010
EB2_37_V3Z04J2C2J	SRR2242797	9	0.00275735	423	L	GpVII	otu_1264	SubsectionIII;FamilyI;Euhalothece;	Cyanothece sp.; otu_1456	uncultured cyanobacterium	0.99	JN512752	Mexico: Guerrero Negro, Baja California Sur	hypersaline evaporation pond	Harris et al., 2013	Euhalothece sp. MPI 96N304	0.99	AJ000713	Mexico: Guerrero Negro, Baja California Sur	Laguna Ojo de Liebre: hypersaline pool in an upper tidal channel	Garcia-Pichel et al., 1998
EB2_38_V3Z04JM3CV	SRR2242797	41	0.0125613	341	AM	GpIV	otu_1351	SubsectionIII;FamilyI;uncultured;	Leptolyngbya sp.; otu_1509	uncultured cyanobacterium	0.99	JN538413	Mexico: Guerrero Negro, Baja California Sur	hypersaline evaporation pond	Harris et al., 2013	Leptolyngbya sp. 0BB30S02	0.96	AJ639892	Italy: Imola	Bubano basin; renamed to Nodosilinea sp. (see Perkerson III et al., 2011)	Castiglioni et al., 2004
EB2_39_V3Z04I7LG1	SRR2242797	35	0.010723	425	Q	Unclassified Cyano.	otu_1388	Unclassified Cyanobacteria;	Chroococcales; Unclassified Cyanobacteria; otu_1447	uncultured cyanobacterium	0.94	GU368954	USA: Oakland County, MI	Loon Lake, cyanobacterium within zebra mussel (Dreissena polymorpha)	Winter et al, unpublished	Limnococcus limneticus Svet06	0.94	GQ375048	Czech Republic: Svet	eutrophic freshwater fishpond	Komarkova et al., 2010
EB2_40_V3Z04IVJM0	SRR2242797	85	0.0260417	437	F	GpXIII	otu_1340	Unclassified Cyanobacteria;	Phormidiaceae; Unclassified Cyanobacteria; otu_1478	uncultured cyanobacterium	0.98	FM242281	France: Étang de Berre	brackish lagoon bordering the Mediterranean Sea, subsurface sediments	Paissé et al., 2010	Lyngbya aestuarii PCC 7419	0.9	AB075989	USA: Woods Hole, MA	salt marsh	Tomitani et al., 2006
EB2_42_V3Z04IGEUN	SRR2242797	2	0.000612745	423	AH	GpIV	otu_1336	SubsectionIII;FamilyI;Phormidium;	Halomicronema sp.; otu_1508	uncultured cyanobacterium	0.99	JN443686	Mexico: Guerrero Negro, Baja California Sur	hypersaline evaporation pond	Harris et al., 2013	Leptolyngbya sp. HBC8	0.98	EU249119	Bahamas: Highborne Cay Island	Bahamian marine stromatolite	Foster et al., 2009
EB2_43_V3Z04JFJFZ	SRR2242797	6	0.00183824	423	AC	GpIIa	otu_1273	SubsectionI;FamilyI;	Prochlorococcus sp.; otu_1523	uncultured cyanobacterium	0.99	GU247244	Russia: Uletovsky District	saline-soda Lake Doroninskoe	Sorokovikova, unpublished	Synechococcus sp. MLCB	0.99	EF630354	USA: Mono Lake, CA	alkaline, hypersaline	Budinoff and Hollibaugh, 2007
EB2_44_V3Z04JXRQ8	SRR2242797	2	0.000612745	386	W	GpIV	NA	SubsectionIII;FamilyI;Leptolyngbya;	Leptolyngbya sp.; otu_1509	uncultured cyanobacterium	0.99	JN535506	Mexico: Guerrero Negro, Baja California Sur	hypersaline evaporation pond	Harris et al., 2013	Leptolyngbya sp. CAWBG532	0.94	JX088103	New Zealand: Canterbury	freshwater river	Harland et al., unpublished
EB2_45_V3Z04IJORV	SRR2242797	87	0.0266544	423	F	GpXIII	otu_1340	SubsectionIII;FamilyI;uncultured;	Arthrospira sp.; otu_1479	uncultured cyanobacterium	0.96	FM995184	Australia: Sydney	digestive glands of edible oysters	Green and Barnes, 2010	Phormidium cf. terebriformis AB2002/07	0.93	AY575933	Kenya: Lake Nakuru, Rift Valley	alkaline-saline endorheic lake	Ballot et al., 2004
EB2_5_V3Z04IN4WY	SRR2242797	4	0.00122549	378	Q	Unclassified Cyano.	otu_1262	Unclassified Cyanobacteria;	Chroococcales; Unclassified Cyanobacteria; otu_1447	uncultured cyanobacterium	0.97	HQ189667	USA: Buzzards Bay, Cape Cod, MA	Great Sippewissett Marsh, sediment	Har et al., unpublished	Johannesbaptistia pellucida Kopara-GC	0.96	AJ621836	French Polynesia: Tuamotu archipelago	Rangiroa atoll, "kopara" microbial mat	Richert et al., unpublished
EB2_7_V3Z04I4I5R	SRR2242797	4	0.00122549	423	AE	GpIV	otu_1336	Unclassified Cyanobacteria;	Pseudanabaenaceae; Unclassified Cyanobacteria; otu_1505	uncultured cyanobacterium	0.97	HQ124112	USA: Buzzards Bay, Cape Cod, MA	Little Sippewissett salt marsh, laminated intertidal microbial mat	Balskus et al., 2011	Halomicronema metazoicum ITAC101	0.96	GU220365	Italy: Porto Cesareo, Gulf of Taranto	Station of Marine Biology, 0.5-10m depth, isolated from the marine sponge Petrosia ficiformis	Caroppo et al., 2012
EB2_8_V3Z04JG8EJ	SRR2242797	11	0.0033701	425	Q	Unclassified Cyano.	otu_1372	Unclassified Cyanobacteria;	Oscillatoriales; Unclassified Cyanobacteria; otu_1473	uncultured cyanobacterium	0.95	GU368954	USA: Oakland County, MI	Loon Lake, cyanobacterium within zebra mussel (Dreissena polymorpha)	Winter et al, unpublished	Limnococcus limneticus Svet06	0.95	GQ375048	Czech Republic: Svet	eutrophic freshwater fishpond	Komarkova et al., 2010
EB2_9_V3Z04IT0GC	SRR2242797	4	0.00122549	427	R	GpVIII	otu_1388	Unclassified Cyanobacteria;	Xenococcus sp.; otu_1472	uncultured Gloeocapsa sp.	0.96	EF150809	Australia: Shark Bay, Western Australia	Hamelin Pool, hypersaline lagoon, seawater	Goh et al., 2009	Pleurocapsa sp. SCyano22	0.91	DQ058854	Australia: Shark Bay, Western Australia	hypersaline lagoon, smooth and pustular microbial mats	Allen et al., 2009
EB3_10_V3Z03FM5B6	SRR2242798	47	0.016858	388	AM	GpIV	otu_1351	SubsectionIII;FamilyI;uncultured;	Leptolyngbya sp.; otu_1509	uncultured cyanobacterium	0.99	JN538413	Mexico: Guerrero Negro, Baja California Sur	hypersaline evaporation pond	Harris et al., 2013	Pseudanabaena sp. GSP132-2	0.95	JN166623	USA: Alfalfa County, OK	Great Salt Plains: hypersaline environment, pool, halotolerant cyanobacterium	Kirkwood et al., 2008
EB3_12_V3Z03G35YO	SRR2242798	86	0.0308465	423	A	Unclassified Cyano.	otu_1358	SubsectionIII;FamilyI;Coleofasciculus;	Microcoleus chthonoplastes; otu_1485	uncultured cyanobacterium	0.99	JN528536	Mexico: Guerrero Negro, Baja California Sur	hypersaline evaporation pond	Harris et al., 2013	Microcoleus chthonoplastes CCY9606	0.99	GQ402022	Germany: St Peter-Ording	renamed to Coleofasciculus sp. (see Siegesmund et al., 2008)	Bolhuis et al., 2010
EB3_14_V3Z03G2ZUL	SRR2242798	4	0.00143472	424	O	GpI	otu_1380	Unclassified Cyanobacteria;	Chroococcidiopsis sp.; otu_1471	Stanieria sp. SCyano26	0.94	DQ058857	Australia: Shark Bay, Western Australia	hypersaline lagoon, smooth and pustular microbial mats	Allen et al., 2009	Stanieria sp. SCyano26	0.94	DQ058857	Australia: Shark Bay, Western Australia	hypersaline lagoon, smooth and pustular microbial mats	Allen et al., 2009
EB3_16_V3Z03G2H5S	SRR2242798	7	0.00251076	423	AD	GpIX	otu_1373	SubsectionIII;FamilyI;Spirulina;	Spirulina sp.; otu_1468	uncultured cyanobacterium	0.99	JN436532	Mexico: Guerrero Negro, Baja California Sur	hypersaline evaporation pond	Harris et al., 2013	Spirulina sp. SCyano57	0.99	DQ058861	Australia: Shark Bay, Western Australia	hypersaline lagoon, smooth and pustular microbial mats	Allen et al., 2009
EB3_17_V3Z03F9DBX	SRR2242798	2394	0.85868	423	J	GpXIII	otu_1360	SubsectionIII;FamilyI;uncultured;	Phormidium sp.; otu_1489	uncultured cyanobacterium	0.99	JN431713	Mexico: Guerrero Negro, Baja California Sur	hypersaline evaporation pond	Harris et al., 2013	Phormidium autumnale SI-SD	0.95	KC900898	Pakistan	rainwater puddle, pH 7, 25 ºC	Ijaz et al., unpublished
EB3_23_V3Z03HGU7V	SRR2242798	40	0.0143472	423	L	GpVII	otu_1264	SubsectionIII;FamilyI;Euhalothece;	Cyanothece sp.; otu_1456	uncultured cyanobacterium	1	JN499894	Mexico: Guerrero Negro, Baja California Sur	hypersaline evaporation pond	Harris et al., 2013	Euhalothece sp. MPI 96N304	0.99	AJ000713	Mexico: Guerrero Negro, Baja California Sur	Laguna Ojo de Liebre: hypersaline pool in an upper tidal channel	Garcia-Pichel et al., 1998
EB3_24_V3Z03HD015	SRR2242798	116	0.0416069	423	J	GpXIII	otu_1360	SubsectionIII;FamilyI;uncultured;	Phormidium sp.; otu_1489	uncultured cyanobacterium	0.99	JN431713	Mexico: Guerrero Negro, Baja California Sur	hypersaline evaporation pond	Harris et al., 2013	Phormidium autumnale SI-SD	0.94	KC900898	Pakistan	rainwater puddle, pH 7, 25 ºC	Ijaz et al., unpublished
EB3_4_V3Z03GZU6P	SRR2242798	2	0.00071736	329	AE	GpIV	otu_1346	Unclassified Cyanobacteria;	Pseudanabaenaceae; Unclassified Cyanobacteria; otu_1505	uncultured cyanobacterium	0.99	DQ141059	Bahamas: San Salvador Island	coastal salina (Salt Pond), hypersaline microbial mat, upper 2 mm	Yannarell et al., 2006	Leptolyngbya sp. 51.1	0.95	FJ769796	French Polynesia: Tuamotu archipelago	oligotrophic Pacific waters, microbial mats in the lagoon Tikehau	Palinska et al., unpublished
EB3_5_V3Z03F3I10	SRR2242798	35	0.0125538	421	W	GpIV	NA	SubsectionIII;FamilyI;Leptolyngbya;	Leptolyngbya sp.; otu_1509	uncultured cyanobacterium	0.99	JN535506	Mexico: Guerrero Negro, Baja California Sur	hypersaline evaporation pond	Harris et al., 2013	Leptolyngbya sp. CAWBG532	0.94	JX088103	New Zealand: Canterbury	freshwater river	Harland et al., unpublished
EB3_9_V3Z03GX97Q	SRR2242798	2	0.00071736	347	D	Unclassified Cyano.	otu_1360	SubsectionIII;FamilyI;uncultured;	Oscillatoria sp.; otu_1487	uncultured cyanobacterium	0.99	JN535141	Mexico: Guerrero Negro, Baja California Sur	hypersaline evaporation pond	Harris et al., 2013	Microcoleus chthonoplastes CCY9607	0.94	GQ402023	USA: North Carolina	renamed to Coleofasciculus sp. (see Siegesmund et al., 2008)	Bolhuis et al., 2010
LEGE 11389, isolate from EB1	KT730208	n.a.	n.a.	1045	AL	GpIV	otu_1362	SubsectionIII;FamilyI;Leptolyngbya;	Halomicronema sp.; otu_1508	Leptolyngbya sp. RS03	0.98	JF518829	Egypt: Hurghada, Red Sea	collected from the SS Thistlegorm shipwreck (14 – 30 m, depth)	Thornburg et al., 2011	Leptolyngbya sp. RS03	0.98	JF518829	Egypt: Hurghada, Red Sea	collected from the SS Thistlegorm shipwreck (14 – 30 m depth)	Thornburg et al., 2012
LEGE 11390, isolate from EB1	KT730209	n.a.	n.a.	1069	E	GpXIII	otu_1344	SubsectionIII;FamilyI;Lyngbya;	Geitlerinema sp.; otu_1481	uncultured cyanobacterium	0.99	FN794239	Spain: Ebro Delta	microbial mat, Microcoleus consortium	Giloteaux et al., 2011	Geitlerinema sp. A28DM	0.99	FJ410907	India: Gujarat	sandy shores, parallel to the coast (estuarine mouth of river Tapi)	Parmar et al., 2010
LEGE 11391, isolate from EB1	KT730210	n.a.	n.a.	1056	E	GpXIII	otu_1344	SubsectionIII;FamilyI;Lyngbya;	Geitlerinema sp.; otu_1481	Geitlerinema sp. A28DM	0.99	FJ410907	India: Gujarat	sandy shores, parallel to the coast (estuarine mouth of river Tapi)	Parmar et al., 2010	Geitlerinema sp. A28DM	0.99	FJ410907	India: Gujarat	sandy shores, parallel to the coast (estuarine mouth of river Tapi)	Parmar et al., 2010
LEGE 11392, isolate from EB3	KT730211	n.a.	n.a.	1024	loner	GpIV	otu_1362	SubsectionIII;FamilyI;Phormidium;	Halomicronema sp.; otu_1508	uncultured cyanobacterium	0.98	JQ801095	China: Yellow River Delta	-	Jia et al., unpublished	Leptolyngbya sp. CCAP 1442/1	0.97	HE975019	Italy(?): Formentera	marine	Gachon et al., unpublished
LEGE 11393, isolate from EB2	KT730212	n.a.	n.a.	1039	E	GpXIII	otu_1344	Unclassified Cyanobacteria;	Geitlerinema sp.; otu_1481	Geitlerinema sp. BBD_P2b-1	0.97	EF372580	Philippines: Negros Island	black band-diseased coral; host: Porites sp.	Myers et al., 2007	Geitlerinema sp. BBD_P2b-1	0.97	EF372580	Philippines: Negros Island	black band-diseased coral; host: Porites sp.	Myers et al., 2007
LEGE 11394, isolate from EB3	KT730213	n.a.	n.a.	1028	AC	GpIIa	otu_1273	SubsectionI;FamilyI;	Prochlorococcus sp.; otu_1523	Synechococcus sp. MLCB	0.99	EF630354	USA: Mono Lake, CA	alkaline, hypersaline	Budinoff and Hollibaugh, 2007	Synechococcus sp. MLCB	0.99	EF630354	USA: Mono Lake, CA	alkaline, hypersaline	Budinoff and Hollibaugh, 2007
LEGE 11395, isolate from EB2	KT730214	n.a.	n.a.	1032	AM	GpIV	otu_1351	SubsectionIII;FamilyI;uncultured;	Leptolyngbya sp.; otu_1509	unidentified cyanobacterium	0.98	AY344430	USA: Hawaii	Lake Kauhako surface (in Donachie et al., 1999: T = 23 to 26 ºC, salinity = 6 to 24.5)	Donachie, unpublished	Leptolyngbya sp. 0BB30S02	0.96	AJ639892	Italy: Imola	Bubano basin; renamed to Nodosilinea sp. (see Perkerson III et al., 2011)	Castiglioni et al., 2004
LEGE 11396, isolate from EB1	KT730215	n.a.	n.a.	1065	E	GpXIII	otu_1344	SubsectionIII;FamilyI;Lyngbya;	Geitlerinema sp.; otu_1481	uncultured cyanobacterium	0.99	FN794239	Spain: Ebro Delta	microbial mat, Microcoleus consortium	Giloteaux et al., 2011	Geitlerinema sp. PCC 7105	0.99	AF132780	source unknown	marine species, reference strain (in Castenholz et al., 2001)	Turner et al., 1999
LEGE 11401, isolate from EB2	KT730216	n.a.	n.a.	1070	E	GpXIII	otu_1344	SubsectionIII;FamilyI;Lyngbya;	Geitlerinema sp.; otu_1481	uncultured cyanobacterium	0.99	FN794239	Spain: Ebro Delta	microbial mat, Microcoleus consortium	Giloteaux et al., 2011	Geitlerinema sp. PCC 7105	0.99	AF132780	source unknown	marine species, reference strain (in Castenholz et al., 2001)	Turner et al., 1999
